# Supplementary material for: Genome-Wide Transcriptional Profiling and Metabolic Analysis Uncover Multiple Molecular Responses of the Grass Species Lolium perenne Under Low-Intensity Xenobiotic Stress
Source: Front Plant Sci. 2015 Dec 17;6:1124. doi: 10.3389/fpls.2015.01124 (PMC4681785; doi:10.3389/fpls.2015.01124)
Supplement: Supplementary file 2 [file Table2.XLSX]

## Sheet: % contigs and reads _C_G_T_GT_P
GO-ID	LevelGO	Term(Name)	Parents(Acc)	Parents(Name)	%_contigs_C_P	%_Contig_T_P	%_contig_G_P	%_contig_GT_P	%_Reads_C_P	%_Reads_T_P	%_reads_G_P	%_reads_GT_P
GO:0022613	4	ribonucleoprotein complex biogenesis	GO:0044085	cellular component biogenesis	7.97812	7.78553	7.59034	7.34871	4.38555	4.17965	1.74592	3.32155
GO:0042254	5	ribosome biogenesis	GO:0022613	ribonucleoprotein complex biogenesis	7.95297	7.74718	7.53453	7.3266	4.37922	4.17377	1.74406	3.3203
GO:0006364	10	rRNA processing	GO:0016072. GO:0034470. GO:0042254	rRNA metabolic process. ncRNA processing. ribosome biogenesis	7.48145	7.2486	6.94851	6.93595	4.24532	4.0673	1.67562	3.2096
GO:0006354	10	DNA-dependent transcription. elongation	GO:0006351. GO:0032774	transcription. DNA-dependent. RNA biosynthetic process	1.6849	1.63381	1.13018	1.16459	1.981	1.94809	0.497666	0.989529
GO:0009867	9	jasmonic acid mediated signaling pathway	GO:0071395. GO:0009755	cellular response to jasmonic acid stimulus. hormone-mediated signaling pathway	4.36313	4.3645	3.55797	3.85494	2.46818	2.4556	0.961113	1.8867
GO:0010363	8	regulation of plant-type hypersensitive response	GO:0045088. GO:0080135. GO:0043067. GO:0009626	regulation of innate immune response. regulation of cellular response to stress. regulation of programmed cell death. plant-type hypersensitive response	4.63347	4.4949	3.92075	4.14978	2.4992	2.46932	0.966692	1.90038
GO:0043067	6	regulation of programmed cell death	GO:0010941. GO:0012501	regulation of cell death. programmed cell death	4.79065	4.65598	4.04632	4.29719	2.52611	2.49022	0.971527	1.92215
GO:0033554	5	cellular response to stress	GO:0006950. GO:0051716	response to stress. cellular response to stimulus	11.2096	10.5929	9.48793	10.7246	4.85374	4.73452	1.73402	3.89375
GO:0017148	9	negative regulation of translation	GO:0006412. GO:0006417. GO:0032269. GO:2000113	translation. regulation of translation. negative regulation of cellular protein metabolic process. negative regulation of cellular macromolecule biosynthetic process	0.402364	0.48324	0.655783	0.191641	0.0940168	0.0966695	0.0602555	0.0858297
GO:0016458	8	gene silencing	GO:0044763. GO:0010629	single-organism cellular process. negative regulation of gene expression	1.50886	1.26563	0.83717	1.48154	0.220639	0.155455	0.0502129	0.203379
GO:0006412	7	translation	GO:0044267. GO:0010467. GO:0034645	cellular protein metabolic process. gene expression. cellular macromolecule biosynthetic process	20.684	25.3663	30.9334	20.2034	32.432	33.3451	42.1432	35.9253
GO:0010467	5	gene expression	GO:0043170	macromolecule metabolic process	35.7035	40.3697	43.0585	34.5102	39.8362	40.3513	44.5712	41.2057
GO:0045595	4	oxidation-reduction process	GO:0044710	single-organism metabolic process	15.0698	15.4177	13.2692	13.2896	6.76509	6.47588	2.55379	5.0568
GO:0015977	4	carbon fixation	GO:0071704. GO:0044710	organic substance metabolic process. single-organism metabolic process	5.37533	6.00598	3.9347	4.1424	3.31053	3.38964	1.56888	2.23406
GO:0015979	4	photosynthesis	GO:0044237	cellular metabolic process	22.7273	24.7066	19.1572	20.4024	25.5007	25.8143	19.6578	22.2047
GO:0010207	8	photosystem II assembly	GO:0043623. GO:0019684	cellular protein complex assembly. photosynthesis. light reaction	7.56318	7.78553	6.82294	6.84013	4.54035	4.51375	1.72881	3.02519
GO:0009767	6	photosynthetic electron transport chain	GO:0022900. GO:0019684	electron transport chain. photosynthesis. light reaction	4.26883	4.28013	3.85098	3.56011	2.79106	2.74887	1.04815	1.87239
GO:0015995	8	chlorophyll biosynthetic process	GO:0006779. GO:0046148. GO:0015994	porphyrin-containing compound biosynthetic process. pigment biosynthetic process. chlorophyll metabolic process	4.65862	4.72501	3.36263	4.08344	13.1693	13.4965	14.2099	13.2843
GO:0006778	6	porphyrin-containing compound metabolic process	GO:0033013. GO:0051186	tetrapyrrole metabolic process. cofactor metabolic process	5.85314	5.79121	4.1998	5.10798	13.4637	13.7483	14.2936	13.4995
GO:0033014	6	tetrapyrrole biosynthetic process	GO:1901566. GO:0019438. GO:0033013. GO:0044271. GO:0018130. GO:1901362	organonitrogen compound biosynthetic process. aromatic compound biosynthetic process. tetrapyrrole metabolic process. cellular nitrogen compound biosynthetic process. heterocycle biosynthetic process. organic cyclic compound biosynthetic process	4.87866	4.91678	3.50216	4.37827	13.2187	13.5468	14.2233	13.3213
GO:0009751	6	response to salicylic acid stimulus	GO:1901700. GO:0014070	response to oxygen-containing compound. response to organic cyclic compound	4.82208	4.54859	3.89284	4.25297	2.78948	2.75475	1.01467	2.14854
GO:0009862	10	systemic acquired resistance. salicylic acid mediated signaling pathway	GO:0009627. GO:0009863	systemic acquired resistance. salicylic acid mediated signaling pathway	4.01735	3.70484	3.23706	3.49377	2.40233	2.38212	0.931729	1.82606
GO:0071446	8	cellular response to salicylic acid stimulus	GO:1901701. GO:0009751. GO:0071407	cellular response to oxygen-containing compound. response to salicylic acid stimulus. cellular response to organic cyclic compound	4.54545	4.29547	3.71146	3.97288	2.50933	2.47193	0.972643	1.90971
GO:0000165	8	MAPK cascade	GO:0007243	intracellular protein kinase cascade	3.90419	3.70484	3.13939	3.39795	2.38619	2.37657	0.922058	1.813
GO:0009933	7	intracellular protein kinase cascade	GO:0035556	intracellular signal transduction	3.90419	3.70484	3.15334	3.39795	2.38619	2.37657	0.92243	1.813
GO:0010310	7	regulation of hydrogen peroxide metabolic process	GO:2000377. GO:0042743	regulation of reactive oxygen species metabolic process. hydrogen peroxide metabolic process	3.84132	3.58211	3.11148	3.33898	2.37669	2.3684	0.925406	1.80895
GO:0071492	9	cellular response to UV-A	GO:0034644. GO:0070141	cellular response to UV. response to UV-A	0.207469	0.107387	0.111623	0.0589666	0.0345045	0.0199217	0.0137621	0.0121281
GO:0043043	7	peptide biosynthetic process	GO:0043604. GO:1901566. GO:0006518	amide biosynthetic process. organonitrogen compound biosynthetic process. peptide metabolic process	2.87942	3.50541	4.96721	3.02941	39.1553	40.3455	47.2693	42.2008
GO:0009058	3	biosynthetic process	GO:0008152	metabolic process	59.2921	64.6084	65.0342	58.856	87.9076	88.9304	94.8999	90.5149
GO:0071704	3	organic substance metabolic process	GO:0008152	metabolic process	79.624	85.4644	81.9032	78.175	94.3758	95.0578	97.6359	95.4793
GO:0044237	3	cellular metabolic process	GO:0008152. GO:0009987	metabolic process. cellular process	82.7424	89.1386	85.2798	81.256	96.1975	96.8693	98.7198	96.9269
GO:0009416	5	response to light stimulus	GO:0009314	response to radiation	18.7036	19.2682	15.1528	16.8202	9.78534	9.503	4.08287	7.36425
GO:0010196	7	nonphotochemical quenching	GO:1990066	energy quenching	1.52773	1.45739	1.39528	1.11299	0.603037	0.604837	0.288631	0.45838
GO:0009637	6	response to blue light	GO:0009416	response to light stimulus	10.2854	11.3523	8.21822	8.48382	6.72584	6.67999	2.99381	5.01855
GO:0009639	6	response to red or far red light	GO:0009416	response to light stimulus	11.5051	12.6563	9.1112	9.95062	7.29659	7.18947	3.1132	5.45952
GO:0009644	7	response to high light intensity	GO:0009642	response to light intensity	4.31912	4.00399	3.55797	3.84757	3.36751	3.17474	1.25235	2.70954
GO:0005983	9	starch catabolic process	GO:0009251. GO:0005982. GO:0044247	glucan catabolic process. starch metabolic process. cellular polysaccharide catabolic process	0.125739	0.191762	0.139528	0.250608	0.112377	0.113979	0.0245485	0.0970249
GO:0010182	9	sugar mediated signaling pathway	GO:0009756	carbohydrate mediated signaling	0.295486	0.437217	0.279057	0.560183	0.157328	0.145984	0.0476093	0.129056
GO:0034284	6	response to monosaccharide stimulus	GO:0009743	response to carbohydrate stimulus	1.24481	1.43438	1.26971	1.61421	1.11237	1.10517	0.376783	0.940395
GO:0006098	13	pentose-phosphate shunt	GO:0006007. GO:0006740	glucose catabolic process. NADPH regeneration	7.09166	7.39434	7.1299	6.17675	2.94871	2.91086	1.26239	2.12429
GO:0006740	12	NADPH regeneration	GO:0006739. GO:0055114	NADP metabolic process. oxidation-reduction process	7.13567	7.50173	7.24152	6.21361	2.96549	2.93046	1.27578	2.28071
GO:0006739	11	NADP metabolic process	GO:0046496	nicotinamide nucleotide metabolic process	7.22998	7.62445	7.33919	6.30206	2.97688	2.94189	1.28508	2.29035
GO:0046496	10	nicotinamide nucleotide metabolic process	GO:0019362	pyridine nucleotide metabolic process	7.29913	7.65514	7.33919	6.33154	2.98796	2.94679	1.28508	2.29439
GO:0019362	9	pyridine nucleotide metabolic process	GO:0072524. GO:0009117. GO:0006733	pyridine-containing compound metabolic process. nucleotide metabolic process. oxidoreduction coenzyme metabolic process	7.32428	7.69349	7.35315	6.34628	2.99493	2.95364	1.28657	2.29501
GO:0006733	6	oxidoreduction coenzyme metabolic process	GO:0006732	coenzyme metabolic process	7.9404	8.51423	7.85545	6.86224	3.33427	3.31354	1.44204	2.52109
GO:0006732	5	coenzyme metabolic process	GO:0051186	cofactor metabolic process	8.95888	9.23525	8.83215	7.96786	3.62677	3.56109	1.55474	2.77485
GO:0051186	4	cofactor metabolic process	GO:0044237	cellular metabolic process	12.0521	12.173	10.7855	10.7246	15.8613	16.0615	15.3488	15.3595
GO:0016570	9	histone modification	GO:0016569. GO:0006464	covalent chromatin modification. cellular protein modification process	0.647554	0.605968	0.251151	0.582295	0.156378	0.116591	0.014506	0.157354
GO:0006325	6	chromatin organization	GO:0051276	chromosome organization	1.43342	1.30398	0.627878	1.32675	0.255143	0.188767	0.0342192	0.243184
GO:0043412	5	macromolecule modification	GO:0043170	macromolecule metabolic process	11.7943	12.4799	9.87861	12.582	4.81385	4.2884	1.65851	3.74945
GO:0010431	10	seed maturation	GO:0048609. GO:0044702. GO:0048316	multicellular organismal reproductive process. single organism reproductive process. seed development	0.540676	0.713354	0.502302	0.855016	0.106996	0.0924239	0.0383106	0.115373
GO:0010072	12	primary shoot apical meristem specification	GO:0048508. GO:0090421. GO:0003006. GO:0010016	embryonic meristem development. embryonic meristem initiation. developmental process involved in reproduction. shoot system morphogenesis	0.402364	0.49091	0.334868	0.648633	0.0937002	0.0934036	0.0204571	0.104177
GO:0007243	6	regulation of cell differentiation	GO:0050794. GO:0050793. GO:0030154	regulation of cellular process. regulation of developmental process. cell differentiation	0.509242	0.582956	0.348821	0.759195	0.0848367	0.0656438	0.0256644	0.0845858
GO:0048366	8	leaf development	GO:0048827	phyllome development	5.48221	5.53041	4.21376	5.40282	2.58087	2.54606	1.03513	2.02322
GO:0055114	7	organ morphogenesis	GO:0044767. GO:0009653. GO:0048513	single-organism developmental process. anatomical structure morphogenesis. organ development	4.24368	4.34916	3.13939	3.81072	1.4017	1.35794	0.55197	1.06572
GO:0006597	10	spermine biosynthetic process	GO:0006596. GO:0008215	polyamine biosynthetic process. spermine metabolic process	0.00628694	0.122728	0.111623	0.0589666	0.136752	0.145984	0.0732737	0.0914273

## Sheet: % contigs and reads _C_G_T_GT_F
Term(Acc)	LevelGO	Term(Name)	Parents(Acc)	Parents(Name)	%_contigs_C_P	%_Contig_T_P	%_contig_G_P	%_contig_GT_P	%_Reads_C_P	%_Reads_T_P	%_reads_G_P	%_reads_GT_P
GO:0003735	3	structural constituent of ribosome	GO:0005198	structural molecule activity	20.0587	25.0086	30.7497	19.4458	35.2277	36.9645	54.7337	42.2135
GO:0017084	6	delta1-pyrroline-5-carboxylate synthetase activity	GO:0016620	oxidoreductase activity, acting on the aldehyde or oxo group of donors, NAD or NADP as acceptor	0.111826	0.0256586	0.0634015	0.00819806	0.0166625	0.00791108	0.00287022	0.000553452
GO:0046863	4	ribulose-1,5-bisphosphate carboxylase/oxygenase activator activity	GO:0008047	enzyme activator activity	1.08331	0.880944	0.538913	0.901787	1.88823	1.95573	0.84241	1.53196
GO:0016984	6	ribulose-bisphosphate carboxylase activity	GO:0016831	carboxy-lyase activity	5.48644	6.1495	3.97844	4.02525	5.04496	5.26652	2.81354	3.50778
GO:0003824	2	catalytic activity	GO:0003674	molecular_function	49.336	50.402	41.3219	49.6557	45.6014	44.9479	36.6111	42.5173
GO:0016168	5	chlorophyll binding	GO:0046906	tetrapyrrole binding	6.76545	8.01403	6.08654	6.32071	7.70934	7.63702	3.6703	5.72214
GO:0046028	3	electron transporter, transferring electrons from cytochrome b6/f complex of photosystem II activity	GO:0009055	electron carrier activity	1.18116	1.10332	1.26803	0.877193	0.121475	0.105104	0.0688853	0.075823
GO:0005488	2	binding	GO:0003674	molecular_function	46.4635	47.7506	40.4502	46.7946	47.1316	46.3781	37.5935	43.5019
GO:1901265	4	nucleoside phosphate binding	GO:0097159, GO:1901363	organic cyclic compound binding, heterocyclic compound binding	11.4342	10.8365	9.33587	11.9856	26.1821	26.4699	28.6707	27.029
GO:0005524	9	ATP binding	GO:0035639, GO:0032550, GO:0032559	purine ribonucleoside triphosphate binding, purine ribonucleoside binding, adenyl ribonucleotide binding	7.57618	6.97913	5.94389	7.82915	23.9192	24.6543	27.8361	25.1262
GO:0043531	9	ADP binding	GO:0043168, GO:0032550, GO:0032559	anion binding, purine ribonucleoside binding, adenyl ribonucleotide binding	1.17417	0.95792	0.602314	1.06575	1.91134	1.9676	0.848151	1.56572
GO:0017111	7	nucleoside-triphosphatase activity	GO:0016462	pyrophosphatase activity	4.39614	4.38762	3.61388	4.87785	20.9786	21.786	26.7261	22.8211
GO:0016787	3	hydrolase activity	GO:0003824	catalytic activity	13.7196	14.0181	11.65	15.6173	24.3084	24.5848	27.9057	25.7018
GO:0015405	6	P-P-bond-hydrolysis-driven transmembrane transporter activity	GO:0015399	primary active transmembrane transporter activity	1.81717	2.104	1.48994	2.36104	1.09757	0.953285	0.414747	1.02444
GO:0003825	8	alpha,alpha-trehalose-phosphate synthase (UDP-forming) activity	GO:0035251	UDP-glucosyltransferase activity	0.0489237	0.128293	0.0792519	0.172159	0.0306374	0.0271237	0.00574045	0.0182639
GO:1901505	3	carbohydrate derivative transporter activity	GO:0005215	transporter activity	0.202684	0.461854	0.317007	0.29513	0.16555	0.185345	0.0975876	0.148879
GO:0016462	6	pyrophosphatase activity	GO:0016818	hydrolase activity, acting on acid anhydrides, in phosphorus-containing anhydrides	4.78054	4.74684	3.99429	5.55009	21.0785	21.8753	26.7799	22.9423
GO:0015605	8	organophosphate ester transmembrane transporter activity	GO:0008514, GO:1901677	organic anion transmembrane transporter activity, phosphate transmembrane transporter activity	0.132793	0.316456	0.206055	0.180357	0.1419	0.163872	0.0810838	0.126741
GO:0046943	8	carboxylic acid transmembrane transporter activity	GO:0008514, GO:0005342	organic anion transmembrane transporter activity, organic acid transmembrane transporter activity	0.46827	0.77831	0.554763	0.500082	0.291862	0.288754	0.133465	0.211972
GO:0004014	6	adenosylmethionine decarboxylase activity	GO:0016831	carboxy-lyase activity	0.0629019	0.29935	0.301157	0.147565	0.245637	0.263326	0.153557	0.17157
GO:0016851	6	magnesium_chelatase_activity	GO:0051003	ligase activity, forming nitrogen-metal bonds, forming coordination complexes	_	_	_	_	19.3612	20.3496	26.1614	21.3245

## Sheet: % contigs and reads _C_G_T_GT_C
GO-ID	LevelGO	Term(Name)	Parents(Acc)	Parents(Name)	%_contig_C_C	%_Contig_T_C	%_contig_G_C	%_contig_GT_C	%_reads_C_C	%_ reads_T_C	%-Reads_G_C	%-Read_GT_C
GO:0044391	9	ribosomal subunit	GO:0044444, GO:0044446, GO:0030529, GO:0005840	cytoplasmic part, intracellular organelle part, ribonucleoprotein complex, ribosome	19.5381	24.4628	30.8685	23.2529	69.5743	71.9552	88.2723	86.6453
GO:0044429	9	mitochondrial part	GO:0044444, GO:0044446, GO:0005739	cytoplasmic part, intracellular organelle part, mitochondrion	3.71236	4.57779	5.69901	5.14975	1.14175	1.13581	0.78833	0.816727
GO:0030529	6	ribonucleoprotein complex	GO:0032991, GO:0044424	macromolecular complex, intracellular part	25.9982	31.5559	35.9285	29.8586	73.601	76.0514	90.1044	88.6063
GO:0009573	12	chloroplast ribulose bisphosphate carboxylase complex	GO:0044434, GO:0009570, GO:0048492	chloroplast part, chloroplast stroma, ribulose bisphosphate carboxylase complex	4.43145	5.0521	3.1951	4.03494	2.58216	2.65516	1.34005	1.39949
GO:0009507	9	chloroplast	GO:0009536	plastid	43.5837	45.2246	37.5196	49.4759	21.7891	21.1433	8.6193	9.69927
GO:0009579	6	thylakoid	GO:0044424	intracellular part	23.2797	25.4042	20.2921	24.6506	14.6732	14.6869	6.45296	6.89813
GO:0010287	12	plastoglobule	GO:0044434, GO:0009570	chloroplast part, chloroplast stroma	8.27828	9.14121	6.95097	9.40932	6.3011	6.38751	2.72728	2.86035
GO:0009534	11	chloroplast thylakoid	GO:0044434, GO:0031976	chloroplast part, plastid thylakoid	16.995	18.5124	15.4669	18.2945	11.2514	11.207	4.80001	5.13
GO:0042651	9	thylakoid membrane	GO:0034357	photosynthetic membrane	15.7089	17.1542	14.2019	16.6972	10.4282	10.3595	4.48047	4.8036
GO:0009654	11	photosystem II, oxygen evolving complex	GO:0044425, GO:0009523, GO:0044436, GO:0043234	membrane part, photosystem II, thylakoid part, protein complex	1.44987	1.35106	1.265	1.38103	0.695317	0.710403	0.384767	0.400059
GO:0009512	8	cytochrome b6f complex	GO:0044436, GO:0043234	thylakoid part, protein complex	1.13417	1.00611	1.1085	1.00666	0.0902201	0.0759996	0.0372236	0.0512711
GO:0044431	9	Golgi apparatus part	GO:0044444, GO:0044446, GO:0005794	cytoplasmic part, intracellular organelle part, Golgi apparatus	0.315697	0.373697	0.352113	0.657238	0.0634652	0.0553895	0.0265357	0.0278019
GO:0016023	9	cytoplasmic membrane-bounded vesicle	GO:0043231, GO:0031410, GO:0031988	intracellular membrane-bounded organelle, cytoplasmic vesicle, membrane-bounded vesicle	0.257235	0.352138	0.286907	0.532446	0.0466656	0.0370337	0.0217445	0.0285241
